# Supplementary material for: Variants of genes encoding TNF receptors and ligands and proteins regulating TNF activation in familial multiple sclerosis
Source: CNS Neurosci Ther. 2020 Sep 20;26(11):1178–84. doi: 10.1111/cns.13456 (PMC7564193; doi:10.1111/cns.13456)
Supplement: Supplementary file 2 — Table S2 [file CNS-26-1178-s002.xlsx]

## Sheet: Hoja1
Gene	Reference in literature related with MS or AID	Locus	Variant (rs)	MAF	Variant effect	Reference allele	Change	CADD	MS (n=43)	Other AID (n=16)	Unaffected individuals (n=57)	MS (n=43)	AID + Unaffected individuals (n=73)	OR (95% CI) (MS vs. AID+Unaffected individuals)	p-value (MQLS-XM)	Type A family (n=66)	Type B family (n=50)	OR (95% CI) (Type A families vs. Type B families)	p-value (Chi2)
CD70		chr19:6586268	rs1862511	0.314	synonymous	G	c.345C>T	6758	18 (41.9%)	6 (37.5%)	31 (54.4%)	18 (41.9%)	37 (50.7%)	0.701 (0.328 - 1.498)	0.133	37 (56.1%)	18 (36.0%)	0.441 (0.207 - 0.938)	0.032
FASLG	15	chr1:172628600	rs530390117	<0.001	missense	T	c.259T>C	22.5	1 (2.3%)	1 (6.3%)	3 (5.3%)	1 (2.3%)	4 (5.5%)	0.411 (0.044 - 3.799)	0.792	5 (7.6%)	0 (0.0%)	NA	0.069
FASLG		chr1:172628482:172628483	ND	NA	frameshift Insertion	A	c.141_142insCCACCG	NA	1 (2.3%)	0 (0.0%)	0 (0.0%)	1 (2.3%)	0 (0.0%)	NA	1000	1 (1.5%)	0 (0.0%)	NA	1000
LTA	12	chr6:31540556	rs2229094	0.267	missense	T	c.37T>C	11.64	20 (46.5%)	11 (68.8%)	31 (54.4%)	20 (46.5%)	42 (57.5%)	0.642 (0.301 - 1.370)	0.965	34 (51.5%)	28 (56.0%)	1.198 (0.573 - 2.506)	0.632
LTA		chr6:31540757	rs2229092	0.047	missense	A	c.152A>C	11.89	2 (4.7%)	1 (6.3%)	2 (3.5%)	2 (4.7%)	3 (4.1%)	1.138 (0.183 - 7.097)	0.899	2 (3.0%)	3 (6.0%)	2.043 (0.328 - 12.712)	0.651
LTA		chr6:31540784	rs1041981	0.350	missense	C	c.179C>A	17.89	16 (37.2%)	5 (31.3%)	18 (31.6%)	16 (37.2%)	23 (31.5%)	1.288 (0.584 - 2.842)	0.167	19 (28.8%)	20 (40.0%)	1.649 (0.758 - 3.587)	0.206
LTB		chr6:31549357	rs4647187	0.002	missense	G	c.259C>T	22.1	6 (14.0%)	1 (6.3%)	1 (1.8%)	6 (14.0%)	2 (2.7%)	5.757 (1.107 - 29.943)	0.019	0 (0.0%)	8 (16.0%)	NA	0.001
LTB		chr6:31548754	ND	NA	missense	G	c.467C>G	24.0	0 (0.0%)	0 (0.0%)	1 (1.8%)	0 (0.0%)	1 (1.4%)	NA	1000	1 (1.5%)	0 (0.0%)	NA	1000
LTB		chr6:31548927	ND	NA	missense	C	c.294G>C	14.54	2 (4.7%)	1 (6.3%)	2 (3.5%)	2 (4.7%)	3 (4.1%)	1.138 (0.183 - 7.097)	0.103	5 (7.6%)	0 (0.0%)	NA	0.069
LTB		chr6:31550145	ND	NA	missense	C	c.50G>C	19.11	2 (4.7%)	1 (6.3%)	2 (3.5%)	2 (4.7%)	3 (4.1%)	1.138 (0.183 - 7.097)	0.103	5 (7.6%)	0 (0.0%)	NA	0.069
TNFSF10	18, 19	chr3:172224302:172224303	rs112120355	ND	frameshift Insertion	C	c.825_826insC	NA	1 (2.3%)	0 (0.0%)	2 (3.5%)	1 (2.3%)	2 (2.7%)	0.845 (0.074 – 9.607)	0.149	1 (1.5%)	2 (4.0%)	2.708 (0.239 – 30.741)	0.577
TNFSF10		chr3:172232780	rs16845759	0.011	missense	G	c.141C>A	8283	1 (2.3%)	2 (12.5%)	3 (5.3%)	1 (2.3%)	5 (6.8%)	0.324 (0.037 – 2.868)	0.578	6 (9.1%)	0 (0.0%)	NA	0.036
TNFSF10		chr3:172224303	rs1131532	0.660	synonymous	A	c.825T>C	2274	41 (95.3%)	16 (100.0%)	55 (96.5%)	41 (95.3%)	71 (97.3%)	0.577 (0.078 - 4.255)	0.842	66 (100.0%)	46 (92.0%)	NA	0.032
TNFSF10		chr3:172224615	rs56119116	0.004	synonymous	A	c.513T>C	7714	1 (2.3%)	0 (0.0%)	1 (1.8%)	1 (2.3%)	1 (1.4%)	1.714 (0.104 - 28.129)	1000	0 (0.0%)	2 (4.0%)	NA	0.184
TNFSF11		chr13:43148546	rs138818878	0.020	missense	C	c.107C>G	19.36	0 (0.0%)	0 (0.0%)	1 (1.8%)	0 (0.0%)	1 (1.4%)	NA	1000	1 (1.5%)	0 (0.0%)	NA	1000
TNFSF11		chr13:43148565	rs2296533	0.448	synonymous	T	c.126T>C	15.3	26 (60.5%)	12 (75.0%)	41 (71.9%)	26 (60.5%)	53 (72.6%)	0.577 (0.260 - 1.283)	0.752	51 (77.3%)	28 (56.0%)	0.374 (0.168 - 0-835)	0.015
TNFSF11		chr13:43148565	ND	NA	frameshift Deletion	CT	c.126_126delT	NA	2 (4.7%)	1 (6.3%)	2 (3.5%)	2 (4.7%)	3 (4.1%)	1.138 (0.183 – 7.097)	0.628	4 (6.1%)	1 (2.0%)	0.316 (0.034 – 2.922)	0.388
TNFSF12		chr17:7453505	rs62059804	0.190	synonymous	C	c.276C>A	12.64	17 (39.5%)	6 (37.5%)	25 (43.9%)	17 (39.5%)	31 (42.5%)	0.886 (0.411 - 1.909)	0.267	33 (50.0%)	15 (30.0%)	0.429 (0.198 - 0.929)	0.030
TNFSF12		chr17:7460517	rs3803798	0.543	synonymous	G	c.600G>C	2688	37 (86.0%)	14 (87.5%)	40 (70.2%)	37 (86.0%)	54 (74.0%)	2.170 (0.791 - 5.949)	0.065	51 (77.3%)	40 (80.0%)	1.176 (0.478 - 2.896)	0.724
TNFSF12		chr17:7460559	rs4968189	0.994	synonymous	T	c.642T>G	18.27	43 (100.0%)	16 (100.0%)	57 (100.0%)	43 (100.0%)	73 (100.0%)	NA	1000	66 (100.0%)	50 (100.0%)	NA	1000
TNFSF13	13	chr17:7462555	rs11552708	0.129	missense	G	c.199G>A	16.48	16 (37.2%)	6 (37.5%)	16 (28.1%)	16 (37.2%)	22 (30.1%)	1.374 (0.620 - 3.043)	0.662	17 (25.8%)	21 (42.0%)	2.087 (0.950 - 4.586)	0.065
TNFSF13		chr17:7462969	rs3803800	0.690	missense	A	c.287A>G	18.69	42 (97.7%)	16 (100.0%)	53 (93.0%)	42 (97.7%)	69 (94.5%)	2.435 (0.263 - 22.522)	0.110	64 (97.0%)	47 (94.0%)	0.490 (0.079 - 3.047)	0.651
TNFSF14	16, 17	chr19:6665020	rs344560	0.947	missense	T	c.640A>G	15.65	43 (100.0%)	16 (100.0%)	57 (100.0%)	43 (100.0%)	73 (100.0%)	NA	0.821	66 (100.0%)	50 (100.0%)	NA	1000
TNFSF14		chr19:6665328	ND	NA	missense	G	c.332C>G	22.3	1 (2.3%)	1 (6.3%)	7 (12.3%)	1 (2.3%)	8 (11.0%)	0.193 (0.023 - 1.603)	0.534	7 (10.6%)	2 (4.0%)	0.351 (0.070 - 1.769)	0.296
TNFSF14		chr19:6665330	ND	NA	synonymous	C	c.330G>C	0.099	2 (4.7%)	1 (6.3%)	5 (8.8%)	2 (4.7%)	6 (8.2%)	0.545 (0.105 - 2.827)	0.011	6 (9.1%)	2 (4.0%)	0.417 (0.080 - 2.158)	0.463
TNFSF14		chr19:6669934	rs2291668	0.186	synonymous	G	c.147C>T	0.563	13 (30.2%)	5 (31.3%)	22 (38.6%)	13 (30.2%)	27 (37.0%)	0.738 (0.330 - 1.653)	0.355	23 (34.8%)	17 (34.0%)	0.963 (0.444 - 2.088)	0.924
TNFSF15		chr9:117552885	rs3810936	0.712	synonymous	T	c.603A>G	16.59	41 (95.3%)	13 (81.3%)	53 (93.0%)	41 (95.3%)	66 (90.4%)	2.174 (0.431 - 10.976)	0.566	63 (95.5%)	44 (88.0%)	0.349 (0.083 - 1.472)	0.171
TNFSF15		chr9:117553158	rs16931745	0.005	missense	A	c.330T>A	14.38	0 (0.0%)	0 (0.0%)	1 (1.8%)	0 (0.0%)	1 (1.4%)	NA	1000	0 (0.0%)	1 (2.0%)	NA	0.431
TNFSF8		chr9:117668142	rs3181195	0.385	synonymous	C	c.276G>A	12.79	25 (58.1%)	9 (56.3%)	36 (63.2%)	25 (58.1%)	45 (61.6%)	0.864 (0.401 - 1.863)	0.167	42 (63.6%)	28 (56.0%)	0.727 (0.343 - 1.540)	0.405
TNFSF9		chr19:6534689	ND	NA	missense	A	c.377A>G	22.2	0 (0.0%)	1 (6.3%)	1 (1.8%)	0 (0.0%)	2 (2.7%)	NA	1000	2 (3.0%)	0 (0.0%)	NA	0.505
CD27		chr12:6554628	rs25680	0.191	missense	G	c.175G>A	15.45	17 (39.5%)	6 (37.5%)	24 (42.1%)	17 (39.5%)	30 (41.1%)	0.937 (0.434 – 2.022)	0.690	36 (54.5%)	11 (22.0%)	0.235 (0.103 – 0.537)	0.000
CD27		chr12:6560473	rs2532502	0.993	missense	A	c.698A>G	14.67	43 (100.0%)	16 (100.0%)	57 (100.0%)	43 (100.0%)	73 (100.0%)	NA	1000	66 (100.0%)	50 (100.0%)	NA	1000
EDA2R		chrX:65822607	rs1385698	0.976	missense	T	c.385A>G	14.20	43 (100.0%)	16 (100.0%)	57 (100.0%)	43 (100.0%)	73 (100.0%)	NA	1000	66 (100.0%)	50 (100.0%)	NA	1000
EDA2R		chrX:65824281	rs12837393	0.002	missense	G	c.334C>T	22.1	1 (2.3%)	0 (0.0%)	1 (1.8%)	1 (2.3%)	1 (1.4%)	1.714 (0.104 – 28.129)	0.872	2 (3.0%)	0 (0.0%)	NA	0.505
EDA2R		chrX:65824986	rs1385699	0.776	missense	C	c.170G>A	17.54	38 (88.4%)	16 (100.0%)	52 (91.2%)	38 (88.4%)	68 (93.2%)	0.559 (0.152 – 2.054)	0.617	60 (90.9%)	46 (92.0%)	1.150 (0.307 – 4.314)	1000
EDAR		chr2:109522788	rs752662417	<0.001	missense	C	c.1000G>A	22.1	0 (0.0%)	0 (0.0%)	1 (1.8%)	0 (0.0%)	1 (1.4%)	NA	1000	1 (1.5%)	0 (0.0%)	NA	1000
EDAR		chr2:109513654	rs12623957	0.812	synonymous	G	c.1056C>T	8253	43 (100.0%)	16 (100.0%)	57 (100.0%)	43 (100.0%)	73 (100.0%)	NA	0.218	66 (100.0%)	50 (100.0%)	NA	1000
EDAR		chr2:109524409	rs3749099	0.007	synonymous	G	c.870C>T	1298	2 (4.7%)	0 (0.0%)	1 (1.8%)	2 (4.7%)	1 (1.4%)	3.512 (0.309 - 39.930)	0.149	3 (4.5%)	0 (0.0%)	NA	0.258
EDAR		chr2:109524466	rs3749098	0.007	synonymous	A	c.813T>C	1830	2 (4.7%)	0 (0.0%)	1 (1.8%)	2 (4.7%)	1 (1.4%)	3.512 (0.309 - 39.930)	0.149	3 (4.5%)	0 (0.0%)	NA	0.258
EDAR		chr2:109526969	rs260632	0.916	synonymous	G	c.750C>T	0.904	43 (100.0%)	16 (100.0%)	57 (100.0%)	43 (100.0%)	73 (100.0%)	NA	0.260	66 (100.0%)	50 (100.0%)	NA	1000
EDAR		chr2:109527239	rs3749108	0.007	synonymous	C	c.723G>A	10.02	2 (4.7%)	0 (0.0%)	1 (1.8%)	2 (4.7%)	1 (1.4%)	3.512 (0.309 - 39.930)	0.149	3 (4.5%)	0 (0.0%)	NA	0.258
FAS		chr10:90771767	rs56006128	0.001	missense	G	c.580G>A	3017	0 (0.0%)	1 (6.3%)	3 (5.3%)	0 (0.0%)	4 (5.5%)	NA	0.293	4 (6.1%)	0 (0.0%)	NA	0.133
FAS		chr10:90767482	rs2229521	0.060	synonymous	A	c.222A>G	2664	1 (2.3%)	1 (6.3%)	2 (3.5%)	1 (2.3%)	3 (4.1%)	0.556 (0.056 - 5.515)	0.069	0 (0.0%)	4 (8.0%)	NA	0.032
FAS		chr10:90768680	rs28362318	0.006	synonymous	G	c.369G>A	10.31	0 (0.0%)	0 (0.0%)	2 (3.5%)	0 (0.0%)	2 (2.7%)	NA	1000	2 (3.0%)	0 (0.0%)	NA	0.505
FAS		chr10:90771829	rs2234978	0.761	synonymous	T	c.642T>C	1641	37 (86.0%)	13 (81.3%)	54 (94.7%)	37 (86.0%)	67 (91.8%)	0.552 (0.166 - 1.835)	0.580	55 (83.3%)	49 (98.0%)	9.800 (1.221 - 78.680)	0.010
FAS		chr10:90768707	ND	NA	frameshift Insertion	C	c.396_397insT	NA	1 (2.3%)	1 (6.3%)	2 (3.5%)	1 (2.3%)	3 (4.1%)	0.556 (0.056 - 5.515)	0.554	3 (4.5%)	1 (2.0%)	0.429 (0.043 - 4.248)	0.633
LTBR		chr12:6494240	rs41480749	0.008	synonymous	A	c.246A>G	1361	2 (4.7%)	0 (0.0%)	1 (1.8%)	2 (4.7%)	1 (1.4%)	3.512 (0.309 - 39.930)	0.149	3 (4.5%)	0 (0.0%)	NA	0.258
LTBR		chr12:6495275	rs2364480	0.778	synonymous	C	c.516C>A	7163	40 (93.0%)	15 (93.8%)	50 (87.7%)	40 (93.0%)	65 (89.0%)	1.641 (0.411 - 6.550)	0.088	60 (90.9%)	45 (90.0%)	0.900 (0.258 - 3.136)	1000
RELT		chr11:73105728	rs12362779	0.001	missense	C	c.995C>T	21.8	1 (2.3%)	1 (6.3%)	0 (0.0%)	1 (2.3%)	1 (1.4%)	1.714 (0.104 – 28.129)	1000	0 (0.0%)	2 (4.0%)	NA	0.184
RELT		chr11:73106186	rs34304845	0.029	synonymous	G	c.1101G>A	20.6	1 (2.3%)	0 (0.0%)	2 (3.5%)	1 (2.3%)	2 (2.7%)	0.845 (0.074 - 9.607)	0.914	3 (4.5%)	0 (0.0%)	NA	0.258
RELT		chr11:73106237	rs11544311	0.083	synonymous	A	c.1152A>C	8734	9 (20.9%)	1 (6.3%)	22 (38.6%)	9 (20.9%)	23 (31.5%)	0.575 (0.237 - 1.395)	0.171	19 (28.8%)	13 (26.0%)	0.869 (0.380 - 1.986)	0.739
RELT		chr11:73106294	rs17851510	0.112	synonymous	A	c.1209A>C	0.054	10 (23.3%)	1 (6.3%)	22 (38.6%)	10 (23.3%)	23 (31.5%)	0.659 (0.278 - 1.561)	0.321	20 (30.3%)	13 (26.0%)	0.808 (0.355 - 1.838)	0.611
TNFRSF10A		chr8:23049292	rs2230229	0.877	missense	C	c.1322G>A	1868	42 (97.7%)	16 (100.0%)	56 (98.2%)	42 (97.7%)	72 (98.6%)	0.583 (0.036 – 9.572)	0.769	64 (97.0%)	50 (100.0%)	NA	0.505
TNFRSF10A		chr8:23058220	rs20576	0.150	missense	T	c.683A>C	11.01	21 (48.8%)	11 (68.8%)	32 (56.1%)	21 (48.8%)	43 (58.9%)	0.666 (0.312 – 1.422)	0.485	45 (68.2%)	19 (38.0%)	0.286 (0.132 – 0.618)	0.001
TNFRSF10A		chr8:23059324	rs20575	0.525	missense	C	c.626G>C	0.313	27 (62.8%)	9 (56.3%)	41 (71.9%)	27 (62.8%)	50 (68.5%)	0.776 (0.352 – 1.713)	0.701	41 (62.1%)	36 (72.0%)	1.568 (0.710 – 3.464)	0.265
TNFRSF10A		chr8:23060256	rs17620	0.523	missense	T	c.422A>G	0.008	27 (62.8%)	9 (56.3%)	41 (71.9%)	27 (62.8%)	50 (68.5%)	0.776 (0.352 – 1.713)	0.701	41 (62.1%)	36 (72.0%)	1.568 (0.710 – 3.464)	0.265
TNFRSF10A		chr8:23082477	rs20577	0.024	missense	G	c.98C>T	17.03	1 (2.3%)	1 (6.3%)	0 (0.0%)	1 (2.3%)	1 (1.4%)	1.714 (0.104 – 28.129)	1000	0 (0.0%)	2 (4.0%)	NA	0.184
TNFRSF10B		chr8:22886020	rs13265018	0.889	missense	A	c.572T>C	0.059	41 (95.3%)	16 (100.0%)	57 (100.0%)	41 (95.3%)	73 (100.0%)	NA	0.154	64 (97.0%)	50 (100.0%)	NA	0.505
TNFRSF10B		chr8:22886020	rs13265018	ND	missense	A	c.572T>G	9508	0 (0.0%)	0 (0.0%)	2 (3.5%)	0 (0.0%)	2 (2.7%)	NA		2 (3.0%)	0 (0.0%)	NA	0.505
TNFRSF10B		chr8:22900701	rs1047266	0.093	missense	G	c.200C>T	16.07	6 (14.0%)	0 (0.0%)	6 (10.5%)	6 (14.0%)	6 (8.2%)	1.811 (0.545 – 6.016)	0.013	7 (10.6%)	5 (10.0%)	0.937 (0.279 – 3.145)	0.915
TNFRSF10B		chr8:22926313	rs1129424	0.680	missense	G	c.95C>T	8940	36 (83.7%)	12 (75.0%)	44 (77.2%)	36 (83.7%)	56 (76.7%)	1.561 (0.589 – 4.138)	0.118	54 (81.8%)	38 (76.0%)	0.704 (0.286 – 1.733)	0.444
TNFRSF10B		chr8:22885935	rs141760693	0.001	synonymous	T	c.657A>G	1059	0 (0.0%)	0 (0.0%)	1 (1.8%)	0 (0.0%)	1 (1.4%)	NA	1000	1 (1.5%)	0 (0.0%)	NA	1000
TNFRSF10B		chr8:22881720	ND	NA	frameshift Deletion	AT	c.989_989delA	NA	1 (2.3%)	0 (0.0%)	1 (1.8%)	1 (2.3%)	1 (1.4%)	1.714 (0.104 - 28.129)	0.149	2 (3.0%)	0 (0.0%)	NA	0.505
TNFRSF10B		chr8:22926310	ND	NA	frameshift Deletion	CG	c.97_97delC	NA	0 (0.0%)	1 (6.3%)	4 (7.0%)	0 (0.0%)	5 (6.8%)	NA	1000	3 (4.5%)	2 (4.0%)	0.875 (0.141 - 5.445)	1000
TNFRSF10C		chr8:22974279	rs746790372	ND	missense	C	c.515C>G	11.13	2 (4.7%)	2 (12.5%)	1 (1.8%)	2 (4.7%)	3 (4.1%)	1.138 (0.183 – 7.097)	0.627	3 (4.5%)	2 (4.0%)	0.875 (0.141 – 5.445)	1000
TNFRSF10C		chr8:22974315	rs61736405	ND	missense	A	c.551A>C	13.28	1 (2.3%)	0 (0.0%)	0 (0.0%)	1 (2.3%)	0 (0.0%)	NA	1000	1 (1.5%)	0 (0.0%)	NA	1000
TNFRSF10C		chr8:22974450	rs9644063	0.283	missense	T	c.686T>C	9684	42 (97.7%)	16 (100.0%)	57 (100.0%)	42 (97.7%)	73 (100.0%)	NA	0.778	65 (98.5%)	50 (100.0%)	NA	1000
TNFRSF10C		chr8:22972207	rs74480765	0.003	synonymous	G	c.204G>A	0.405	1 (2.3%)	0 (0.0%)	0 (0.0%)	1 (2.3%)	0 (0.0%)	NA	1000	0 (0.0%)	1 (2.0%)	NA	0.431
TNFRSF10C		chr8:22972228	rs61736402	0.008	synonymous	C	c.225C>T	2802	2 (4.7%)	2 (12.5%)	2 (3.5%)	2 (4.7%)	4 (5.5%)	0.841 (0.148 - 4.798)	0.879	3 (4.5%)	3 (6.0%)	1.340 (0.259 - 6.940)	1000
TNFRSF10C		chr8:22974325	rs11780493	0.485	synonymous	G	c.561G>A	0.143	3 (7.0%)	4 (25.0%)	7 (12.3%)	3 (7.0%)	11 (15.1%)	0.423 (0.111 - 1.610)	0.139	8 (12.1%)	6 (12.0%)	0.989 (0.320 - 3.057)	0.984
TNFRSF10C		chr8:22974370	rs151239314	<0.001	synonymous	G	c.606G>A	0.039	0 (0.0%)	0 (0.0%)	1 (1.8%)	0 (0.0%)	1 (1.4%)	NA	1000	0 (0.0%)	1 (2.0%)	NA	0.431
TNFRSF10C		chr8:22974415	rs11780526	0.020	synonymous	G	c.651G>A	0.486	2 (4.7%)	0 (0.0%)	3 (5.3%)	2 (4.7%)	3 (4.1%)	1.138 (0.183 – 7.097)	0.899	1 (1.5%)	4 (8.0%)	5.652 (0.612 - 52.230)	0.164
TNFRSF10C		chr8:22974281	ND	NA	missense	G	c.517G>C	5019	0 (0.0%)	1 (6.3%)	0 (0.0%)	0 (0.0%)	1 (1.4%)	NA	1000	0 (0.0%)	1 (2.0%)	NA	0.431
TNFRSF10C		chr8:22974414	ND	NA	frameshift Insertion	C	c.650_651insA	NA	1 (2.3%)	0 (0.0%)	0 (0.0%)	1 (2.3%)	0 (0.0%)	NA	1000	0 (0.0%)	1 (2.0%)	NA	0.431
TNFRSF10D		chr8:23001988	rs1133782	0.652	missense	A	c.929T>C	0.224	36 (83.7%)	12 (75.0%)	46 (80.7%)	36 (83.7%)	58 (79.5%)	1.330 (0.495 - 3.575)	0.857	48 (72.7%)	46 (92.0%)	4.313 (1.357 – 13.707)	0.009
TNFRSF10D		chr8:23002090	rs55636833	0.032	missense	C	c.827G>A	5574	3 (7.0%)	3 (18.8%)	6 (10.5%9	3 (7.0%)	9 (12.3%)	0.533 (0.136 - 2.088)	0.790	12 (18.2%)	0 (0.0%)	NA	0.001
TNFRSF10D		chr8:23021346	rs11135703	0.194	missense	G	c.103C>T	16.03	3 (7.0%)	0 (0.0%)	7 (12.3%)	3 (7.0%)	7 (9.6%)	0.707 (0.173 - 2.892)	0.123	2 (3.0%)	8 (16.0%)	6.095 (1.234 – 30.118)	0.019
TNFRSF10D		chr8:23002086	rs117862321	0.005	synonymous	G	c.831C>T	0.025	2 (4.7%)	1 (6.3%)	1 (1.8%)	2 (4.7%)	2 (2.7%)	1.732 (0.235 - 12.761)	0.877	0 (0.0%)	4 (8.0%)	NA	0.032
TNFRSF10D		chr8:23002107	rs35763670	0.016	synonymous	C	c.810G>A	0.071	2 (4.7%)	1 (6.3%)	2 (3.5%)	2 (4.7%)	3 (4.1%)	1.138 (0.183 – 7.097)	0.024	5 (7.6%)	0 (0.0%)	NA	0.069
TNFRSF11A		chr18:60021761	rs35211496	0.118	missense	C	c.421C>T	20.5	15 (34.9%)	6 (37.5%)	20 (35.1%)	15 (34.9%)	26 (35.6%)	0.968 (0.440 – 2.132)	0.361	19 (28.8%)	22 (44.0%)	1.944 (0.898 – 4.205)	0.090
TNFRSF11A		chr18:60027241	rs1805034	0.545	missense	C	c.575C>T	14.65	36 (83.7%)	15 (93.8%)	52 (91.2%)	36 (83.7%)	67 (91.8%)	0.461 (0.144 – 1.474)	0.324	57 (86.4%)	46 (92.0%)	1.816 (0.525 – 6.276)	0.341
TNFRSF11A		chr18:60036669	rs61751992	0.006	missense	G	c.1519G>A	16.83	1 (2.3%)	0 (0.0%)	1 (1.8%)	1 (2.3%)	1 (1.4%)	1.714 (0.104 – 28.129)	1000	0 (0.0%)	2 (4.0%)	NA	0.184
TNFRSF11A		chr18:60036083	rs8092336	0.957	synonymous	A	c.933A>G	2966	42 (97.7%)	16 (100.0%)	57 (100.0%)	42 (97.7%)	73 (100.0%)	NA	0.909	65 (98.5%)	50 (100.0%)	NA	1000
TNFRSF11A		chr18:60052201	rs1240940580	ND	synonymous	C	c.1785C>T	5078	0 (0.0%)	0 (0.0%)	2 (3.5%)	0 (0.0%)	2 (2.7%)	NA	1000	0 (0.0%)	2 (4.0%)	NA	0.184
TNFRSF11B		chr8:119936978	rs140782326	0.004	missense	C	c.841G>A	25.5	0 (0.0%)	1 (6.3%)	1 (1.8%)	0 (0.0%)	2 (2.7%)	NA	1000	0 (0.0%)	2 (4.0%)	NA	0.184
TNFRSF11B		chr8:119964052	rs2073618	0.530	missense	G	c.9C>G	20.6	35 (81.4%)	15 (93.8%)	52 (91.2%)	35 (81.4%)	67 (91.8%)	0.392 (0.126 – 1.219)	0.824	56 (84.8%)	46 (92.0%)	2.054 (0.604 – 6.979)	0.242
TNFRSF11B		chr8:119936669	rs1804854	0.027	synonymous	A	c.1150T>C	13.12	2 (4.7%)	1 (6.3%)	0 (0.0%)	2 (4.7%)	1 (1.4%)	3.512 (0.309 - 39.930)	0.149	0 (0.0%)	3 (6.0%)	NA	0.077
TNFRSF11B		chr8:119938782	rs2228568	0.104	synonymous	T	c.768A>G	12.38	8 (18.6%)	2 (12.5%)	7 (12.3%)	8 (18.6%)	9 (12.3%)	1.625 (0.576 - 4.588)	0.058	13 (19.7%)	4 (8.0%)	0.355 (0.108 - 1.163)	0.078
TNFRSF11B		chr8:119938836	rs11573930	0.007	synonymous	C	c.714G>A	9668	1 (2.3%)	0 (0.0%)	0 (0.0%)	1 (2.3%)	0 (0.0%)	NA	1000	1 (1.5%)	0 (0.0%)	NA	1000
TNFRSF11B		chr8:119945500	ND	NA	missense	AC	c.69_70delGTinsTG	NA	1 (2.3%)	0 (0.0%)	0 (0.0%)	1 (2.3%)	0 (0.0%)	NA	1000	0 (0.0%)	1 (2.0%)	NA	0.431
TNFRSF12A		chr16:3071573	ND	NA	missense	GC	c.217_218delGCinsCG	NA	1 (2.3%)	0 (0.0%)	0 (0.0%)	1 (2.3%)	0 (0.0%)	NA	1000	0 (0.0%)	1 (2.0%)	NA	0.431
TNFRSF13B		chr17:16842991	rs34562254	0.137	missense	G	c.752C>T	12.26	6 (14.0%)	3 (18.8%)	7 (12.3%)	6 (14.0%)	10 (13.7)	1.022 (0.343 – 3.040)	0.406	11 (16.7%)	5 (10.0%)	0.556 (0.180 – 1.717)	0.302
TNFRSF13B		chr17:16843084	rs56063729	0.016	missense	A	c.659T>C	0.909	3 (7.0%)	0 (0.0%)	4 (7.0%)	3 (7.0%)	4 (5.5%)	1.294 (0.275 – 6.076)	0.570	4 (6.1%)	3 (6.0%)	0.989 (0.211 – 4.634)	1000
TNFRSF13B		chr17:16852187	rs34557412	0.003	missense	A	c.310T>C	26.1	0 (0.0%)	1 (6.3%)	0 (0.0%)	0 (0.0%)	1 (1.4%)	NA	1000	1 (1.5%)	0 (0.0%)	NA	1000
TNFRSF13B		chr17:16842912	rs11078355	0.439	synonymous	A	c.831T>C	1257	28 (65.1%)	12 (75.0%)	34 (59.6%)	28 (65.1%)	46 (63.0%)	1.096 (0.499 - 2.406)	0.951	40 (60.6%)	34 (68.0%)	1.381 (0.638 - 2.991)	0.412
TNFRSF13B		chr17:16852206	rs35062843	0.041	synonymous	A	c.291T>G	5436	2 (4.7%)	1 (6.3%)	2 (3.5%)	2 (4.7%)	3 (4.1%)	1.138 (0.183 – 7.097)	0.555	0 (0.0%)	5 (10.0%)	NA	0.013
TNFRSF13B		chr17:16855878	rs8072293	0.808	synonymous	C	c.81G>A	0.398	40 (93.0%)	15 (93.8%)	53 (93.0%)	40 (93.0%)	68 (93.2%)	0.980 (0.222 - 4.323)	0.745	61 (92.4%)	47 (94.0%)	1.284 (0.292 - 5.647)	1000
TNFRSF13C	22	chr22:42321451	rs61756766	0.005	missense	G	c.475C>T	26.7	1 (2.3%)	0 (0.0%)	2 (3.5%)	1 (2.3%)	2 (2.7%)	0.845 (0.074 – 9.607)	0.633	3 (4.5%)	0 (0.0%)	NA	0.258
TNFRSF14	8	chr1:2488153	rs4870	0.516	missense	A	c.50A>G	10.77	30 (69.8%)	12 (75.0%)	40 (70.2%)	30 (69.8%)	52 (71.2%)	0.932 (0.408 - 2.126)	0.885	46 (69.7%)	36 (72.0%)	1.118 (0.497 - 2.514)	0.787
TNFRSF14		chr1:2491306	rs2234163	0.011	missense	G	c.349G>A	2225	2 (4.7%)	1 (6.3%)	0 (0.0%)	2 (4.7%)	1 (1.4%)	3.512 (0.309 - 39.930)	0.556	0 (0.0%)	3 (6.0%)	NA	0.077
TNFRSF14		chr1:2494330	rs2234167	0.126	missense	G	c.721G>A	0.164	14 (32.6%)	4 (25.0%)	14 (24.6%)	14 (32.6%)	18 (24.7%)	1.475 (0.643 - 3.385)	0.028	25 (37.9%)	7 (14.0%)	0.267 (0.104 - 0.684)	0.004
TNFRSF17		chr16:12060163	rs373496	0.980	missense	A	c.242A>G	4137	43 (100.0%)	16 (100.0%)	57 (100.0%)	43 (100.0%)	73 (100.0%)	NA	1000	66 (100.0%)	50 (100.0%)	NA	1000
TNFRSF17		chr16:12061626	rs2017662	0.110	synonymous	G	c.477G>A	12.75	5 (11.6%)	2 (12.5%)	2 (3.5%)	5 (11.6%)	4 (5.5%)	2.270 (0.575 - 8.960)	0.368	4 (6.1%)	5 (10.0%)	1.722 (0.438 - 6.775)	0.496
TNFRSF17		chr16:12061674	rs2071336	0.065	synonymous	G	c.525G>A	7446	4 (9.3%)	2 (12.5%)	1 (1.8%)	4 (9.3%)	3 (4.1%)	2.393 (0.509 - 11.245)	0.040	4 (6.1%)	3 (6.0%)	0.989 (0.211 - 4.634)	1000
TNFRSF17		chr16:12061572	ND	NA	missense	C	c.423C>A	15.47	0 (0.0%)	0 (0.0%)	2 (3.5%)	0 (0.0%)	2 (2.7%)	NA	1000	2 (3.0%)	0 (0.0%)	NA	0.505
TNFRSF18		chr1:1141885	rs368710708	<0.001	missense	T	c.67A>G	7369	2 (4.7%)	0 (0.0%)	2 (3.5%)	2 (4.7%)	2 (2.7%)	1.732 (0.235 – 12.761)	0.369	4 (6.1%)	0 (0.0%)	NA	0.133
TNFRSF18		chr1:1139055	rs575286334	<0.001	synonymous	G	c.684C>T	0.112	1 (2.3%)	0 (0.0%)	1 (1.8%)	1 (2.3%)	1 (1.4%)	1.714 (0.104 - 28.129)	1000	2 (3.0%)	0 (0.0%)	NA	0.505
TNFRSF18		chr1:1139202	rs2298213	0.100	synonymous	T	c.537A>G	0.774	10 (23.3%)	3 (18.8%)	15 (26.3%)	10 (23.3%)	18 (24.7%)	0.926 (0.382 - 2.244)	0.690	15 (22.7%)	13 (26.0%)	1.195 (0.508 - 2.808)	0.683
TNFRSF18		chr1:1139862	rs11466691	0.020	synonymous	T	c.315A>G	0.875	1 (2.3%)	0 (0.0%)	1 (1.8%)	1 (2.3%)	1 (1.4%)	1.714 (0.104 - 28.129)	1000	0 (0.0%)	2 (4.0%)	NA	0.184
TNFRSF18		chr1:1141934	rs371411514	0.001	synonymous	C	c.18G>A	5307	2 (4.7%)	0 (0.0%)	2 (3.5%)	2 (4.7%)	2 (2.7%)	1.732 (0.235 – 12.761)	0.256	0 (0.0%)	4 (8.0%)	NA	0.032
TNFRSF19		chr13:24167505	rs9550987	0.225	missense	T	c.91T>A	17.02	17 (39.5%)	9 (56.3%)	24 (42.1%)	17 (39.5%)	33 (45.2%)	0.793 (0.369 – 1.704)	0.982	30 (45.5%)	20 (40.0%)	0.800 (0.380 – 1.685)	0.557
TNFRSF19		chr13:24233219	rs61756242	0.014	missense	C	c.476C>T	23.8	2 (4.7%)	1 (6.3%)	3 (5.3%)	2 (4.7%)	4 (5.5%)	0.841 (0.148 – 4.798)	0.879	6 (9.1%)	0 (0.0%)	NA	0.036
TNFRSF19		chr13:24242166	rs35041805	0.016	missense	C	c.784C>T	0.076	5 (11.6%)	1 (6.3%)	1 (1.8%)	5 (11.6%)	2 (2.7%)	4.671 (0.865 – 25.226)	0.035	5 (7.6%)	2 (4.0%)	0.508 (0.094 – 2.735)	0.697
TNFRSF19		chr13:24243012	rs768185710	<0.001	missense	C	c.1021C>T	8780	1 (2.3%)	0 (0.0%)	1 (1.8%)	1 (2.3%)	1 (1.4%)	1.714 (0.104 – 28.129)	1000	2 (3.0%)	0 (0.0%)	NA	0.505
TNFRSF19		chr13:24243204	rs3751362	0.125	missense	G	c.1213G>A	0.012	6 (14.0%)	5 (31.3%)	11 (19.3%)	6 (14.0%)	16 (21.9%)	0.578 (0.207 – 1.611)	0.470	15 (22.7%)	7 (14.0%)	0.553 (0.207 – 1.482)	0.235
TNFRSF19		chr13:24234517	rs3751364	0.738	synonymous	A	c.624A>G	0.049	42 (97.7%)	16 (100.0%)	54 (94.7%)	42 (97.7%)	70 (95.9%)	1.800 (0.181 - 17.869)	0.544	64 (97.0%)	48 (96.0%)	0.750 (0.102 - 5.516)	1000
TNFRSF19		chr13:24242165	rs61745191	0.048	synonymous	C	c.783C>T	9928	1 (2.3%)	0 (0.0%)	3 (5.3%)	1 (2.3%)	3 (4.1%)	0.556 (0.056 - 5.515)	0.354	3 (4.5%)	1 (2.0%)	0.429 (0.043 - 4.248)	0.633
TNFRSF19		chr13:24243200	rs3751363	0.860	synonymous	T	c.1209T>C	0.138	42 (97.7%)	16 (100.0%)	55 (96.5%)	42 (97.7%)	71 (97.3%)	1.183 (0.104 - 13.447)	0.193	65 (98.5%)	48 (96.0%)	0.369 (0.033 - 4.191)	0.577
TNFRSF21		chr6:47202564	rs144939843	<0.001	missense	T	c.1580A>G	5917	0 (0.0%)	0 (0.0%)	1 (1.8%)	0 (0.0%)	1 (1.4%)	NA	1000	0 (0.0%)	1 (2.0%)	NA	0.431
TNFRSF21		chr6:47253696	rs756089168	<0.001	synonymous	G	c.732C>T	10.63	1 (2.3%)	0 (0.0%)	1 (1.8%)	1 (2.3%)	1 (1.4%)	1.714 (0.104 – 28.129)	1000	2 (3.0%)	0 (0.0%)	NA	0.505
TNFRSF25		chr1:6524501	rs11800462	0.076	missense	T	c.476A>G	22.4	3 (7.0%)	0 (0.0%)	5 (8.8%)	3 (7.0%)	5 (6.8%)	1.020 (0.231 – 4.497)	0.793	5 (7.6%)	3 (6.0%)	0.779 (0.177 – 3.424)	1000
TNFRSF25		chr1:6521503	rs1059332	0.011	synonymous	G	c.1272C>T	12.58	1 (2.3%)	0 (0.0%)	0 (0.0%)	1 (2.3%)	0 (0.0%)	NA	1000	0 (0.0%)	1 (2.0%)	NA	0.431
TNFRSF25		chr1:6524688	rs3170675	0.038	synonymous	T	c.387A>G	0.405	9 (20.9%)	4 (25.0%)	8 (14.0%)	9 (20.9%)	12 (16.4%)	1.346 (0.515 - 3.517)	0.115	15 (22.7%)	6 (12.0%)	0.464 (0.166 - 1.297)	0.137
TNFRSF25		chr1:6524703	rs45497599	0.004	synonymous	C	c.372G>A	16.41	0 (0.0%)	0 (0.0%)	1 (1.8%)	0 (0.0%)	1 (1.4%)	NA	1000	1 (1.5%)	0 (0.0%)	NA	1000
TNFRSF25		chr1:6525592	ND	NA	missense	C	c.68G>C	10.41	0 (0.0%)	1 (6.3%)	3 (5.3%)	0 (0.0%)	4 (5.5%)	NA	0.145	3 (4.5%)	1 (2.0%)	0.429 (0.043 - 4.248)	0.633
TNFRSF4		chr1:1149105	rs199733493	<0.001	missense	G	c.206C>T	15.18	0 (0.0%)	0 (0.0%)	1 (1.8%)	0 (0.0%)	1 (1.4%)	NA	1000	1 (1.5%)	0 (0.0%)	NA	1000
TNFRSF4		chr1:1147422	rs17568	0.358	synonymous	C	c.534G>A	11.37	17 (39.5%)	5 (31.3%)	24 (42.1%)	17 (39.5%)	29 (39.7%)	0.992 (0.459 - 2.143)	0.271	19 (28.8%)	27 (54.0%)	2.904 (1.344 - 6.273)	0.006
TNFRSF4		chr1:1148445	rs34160451	0.017	synonymous	G	c.297C>T	12.26	0 (0.0%)	1 (6.3%)	2 (3.5%)	0 (0.0%)	3 (4.1%)	NA	0.087	1 (1.5%)	2 (4.0%)	2.708 (0.239 - 30.741)	0.577
TNFRSF4		chr1:1147342	ND	NA	missense	C	c.614G>T	9265	0 (0.0%)	1 (6.3%)	0 (0.0%)	0 (0.0%)	1 (1.4%)	NA	1000	0 (0.0%)	1 (2.0%)	NA	0.431
TNFRSF6B		chr20:62328267	rs2257440	0.245	synonymous	C	c.147C>T	8182	23 (53.5%)	9 (56.3%)	28 (49.1%)	23 (53.5%)	37 (50.7%)	1.119 (0.526 - 2.380)	0.863	34 (51.5%)	26 (52.0%)	1.020 (0.489 - 2.127)	0.959
TNFRSF6B		chr20:62328375	rs2738787	0.939	synonymous	A	c.255A>G	20.7	43 (100.0%)	16 (100.0%)	56 (98.2%)	43 (100.0%)	72 (98.6%)	NA	0.857	66 (100.0%)	49 (98.0%)	NA	0.431
TNFRSF6B		chr20:62328453	rs2258056	0.251	synonymous	T	c.333T>C	8489	25 (58.1%)	9 (56.3%)	29 (50.9%)	25 (58.1%)	38 (52.1%)	1.279 (0.598 - 2.736)	0.880	37 (56.1%)	26 (52.0%)	0.849 (0.406 - 1.775)	0.664
TNFRSF6B		chr20:62328480	rs55765053	0.047	synonymous	C	c.360C>T	8702	5 (11.6%)	3 (18.8%)	3 (5.3%)	5 (11.6%)	6 (8.2%)	1.469 (0.420 - 5.138)	0.535	7 (10.6%)	4 (8.0%)	0.733 (0.202 - 2.656)	0.755
TNFRSF6B		chr20:62328742	rs909341	0.240	synonymous	C	c.486C>T	20.5	24 (55.8%)	9 (56.3%)	28 (49.1%)	24 (55.8%)	37 (50.7%)	1.229 (0.577 - 2.620)	0.898	37 (56.1%)	24 (48.0%)	0.723 (0.346 - 1.513)	0.389
TNFRSF6B		chr20:62328829	rs1291205	0.233	synonymous	C	c.573C>G	12.77	24 (55.8%)	9 (56.3%)	29 (50.9%)	24 (55.8%)	38 (52.1%)	1.163 (0.546 - 2.480)	0.917	37 (56.1%)	25 (50.0%)	0.784 (0.375 - 1.638)	0.517
TNFRSF6B		chr20:62328741	ND	NA	frameshift Deletion	GC	c.486_486delC	NA	0 (0.0%)	0 (0.0%)	1 (1.8%)	0 (0.0%)	1 (1.4%)	NA	1000	0 (0.0%)	1 (2.0%)	NA	0.431
TNFRSF8		chr1:12175729	rs1763642	1000	missense	C	c.889C>T	20.3	11 (25.6%)	6 (37.5%)	24 (42.1%)	11 (25.6%)	30 (41.1%)	0.493 (0.215 – 1.128)	0.016	29 (43.9%)	12 (24.0%)	0.403 (0.179 – 0.906)	0.026
TNFRSF8		chr1:12186058	rs2230625	0.048	missense	A	c.1204A>G	6375	3 (7.0%)	0 (0.0%)	2 (3.5%)	3 (7.0%)	2 (2.7%)	2.663 (0.427 – 16.609)	0.489	1 (1.5%)	4 (8.0%)	5.652 (0.612 – 52.230)	0.164
TNFRSF8		chr1:12198362	rs144498730	0.011	missense	C	c.1412C>A	10.35	1 (2.3%)	0 (0.0%)	1 (1.8%)	1 (2.3%)	1 (1.4%)	1.714 (0.104 – 28.129)	1000	0 (0.0%)	2 (4.0%)	NA	0.184
TNFRSF8		chr1:12198401	rs777410629	<0.001	missense	C	c.1451C>T	13.67	2 (4.7%)	0 (0.0%)	0 (0.0%)	2 (4.7%)	0 (0.0%)	NA	1000	0 (0.0%)	2 (4.0%)	NA	0.184
TNFRSF8		chr1:12164437	rs2230622	0.282	synonymous	C	c.270C>T	0.058	16 (37.2%)	9 (56.3%)	26 (45.6%)	16 (37.2%)	35 (47.9%)	0.643 (0.298 - 1.390)	0.211	29 (43.9%)	22 (44.0%)	1.002 (0.478 - 2.102)	0.995
TNFRSF8		chr1:12198297	rs476488	0.197	synonymous	T	c.1347T>C	0.290	9 (20.9%)	2 (12.5%)	12 (21.1%)	9 (20.9%)	14 (19.2%)	1.116 (0.437 - 2.849)	0.407	4 (6.1%)	19 (38.0%)	9.500 (2.974 - 30.341)	0.000
TNFRSF8		chr1:12170249	ND	NA	missense	A	c.664A>C	13.95	1 (2.3%)	1 (6.3%)	0 (0.0%)	1 (2.3%)	1 (1.4%)	1.714 (0.104 – 28.129)	1000	0 (0.0%)	2 (4.0%)	NA	0.184
TNFRSF8		chr1:12198423	ND	NA	frameshift Deletion	GG	c.1474delG	NA	1 (2.3%)	0 (0.0%)	0 (0.0%)	1 (2.3%)	0 (0.0%)	NA	1000	1 (1.5%)	0 (0.0%)	NA	1000
TNFRSF9		chr1:7998253	rs752649731	ND	frameshift Deletion	CT	c.345delA	NA	1 (2.3%)	0 (0.0%)	0 (0.0%)	1 (2.3%)	0 (0.0%)	NA	1000	1 (1.5%)	0 (0.0%)	NA	1000
EFNA1		chr1:155106227	rs4745	0.444	missense	A	c.476A>T	15.26	40 (93.0%)	14 (87.5%)	51 (89.5%)	40 (93.0%)	65 (89.0%)	1.641 (0.411 – 6.550)	0.767	62 (93.9%)	43 (86.0%)	0.396 (0.109 – 1.438)	0.203
LITAF		chr16:11647492	rs4280262	0.165	missense	T	c.274A>G	3162	21 (48.8%)	5 (31.3%)	25 (43.9%)	21 (48.8%)	30 (41.1%)	1.368 (0.641 – 2.920)	0.990	28 (42.4%)	23 (46.0%)	1.156 (0.552 – 2.423)	0.701
LITAF		chr16:11650441	rs141862602	<0.001	missense	G	c.146C>T	15.03	3 (7.0%)	0 (0.0%)	2 (3.5%)	3 (7.0%)	2 (2.7%)	2.663 (0.427 – 16.609)	0.269	3 (4.5%)	2 (4.0%)	0.875 (0.141 – 5.445)	1000
LITAF		chr16:11647433	rs34448402	0.002	synonymous	G	c.333C>T	2227	0 (0.0%)	0 (0.0%)	2 (3.5%)	0 (0.0%)	2 (2.7%)	NA	1000	0 (0.0%)	2 (4.0%)	NA	0.184
LITAF		chr16:11647436	rs139116481	<0.001	synonymous	G	c.330C>T	0.081	1 (2.3%)	0 (0.0%)	0 (0.0%)	1 (2.3%)	0 (0.0%)	NA	1000	1 (1.5%)	0 (0.0%)	NA	1000
LITAF		chr16:11647532	rs9282774	0.010	synonymous	C	c.234G>A	0.213	4 (9.3%)	2 (12.5%)	3 (5.3%)	4 (9.3%)	5 (6.8%)	1.395 (0.354 - 5.503)	0.054	6 (9.1%)	3 (6.0%)	0.638 (0.152 - 2.687)	0.730
LITAF		chr16:11647418	ND	NA	nonsense	C	c.348G>A	48	0 (0.0%)	1 (6.3%)	0 (0.0%)	0 (0.0%)	1 (1.4%)	NA	1000	0 (0.0%)	1 (2.0%)	NA	0.431
TNFAIP1		chr17:26671614	rs145418568	0.002	synonymous	C	c.939C>T	5150	1 (2.3%)	0 (0.0%)	2 (3.5%)	1 (2.3%)	2 (2.7%)	0.845 (0.074 - 9.607)	0.915	3 (4.5%)	0 (0.0%)	NA	0.258
TNFAIP2		chr14:103593950	rs1132339	0.567	missense	C	c.844C>G	23.7	28 (65.1%)	11 (68.8%)	44 (77.2%)	28 (65.1%)	55 (75.3%)	0.611 (0.268 – 1.391)	0.029	51 (77.3%)	32 (64.0%)	0.523 (0.231 – 1.182)	0.117
TNFAIP3	23	chr6:138195991	rs146534657	0.012	missense	A	c.305A>G	26.2	0 (0.0%)	0 (0.0%)	1 (1.8%)	0 (0.0%)	1 (1.4%)	NA	1000	0 (0.0%)	1 (2.0%)	NA	0.431
TNFAIP3		chr6:138196066	rs2230926	0.061	missense	T	c.380T>G	20.1	8 (18.6%)	1 (6.3%)	8 (14.0%)	8 (18.6%)	9 (12.3%)	1.625 (0.576 – 4.588)	0.395	6 (9.1%)	11 (22.0%)	2.821 (0.964 – 8.250)	0.052
TNFAIP3		chr6:138201240	rs142253225	0.001	missense	A	c.1939A>C	14.10	1 (2.3%)	0 (0.0%)	2 (3.5%)	1 (2.3%)	2 (2.7%)	0.845 (0.074 – 9.607)	0.915	3 (4.5%)	0 (0.0%)	NA	0.258
TNFAIP3		chr6:138192395	ND	NA	missense	T	c.31T>C	25.6	0 (0.0%)	0 (0.0%)	1 (1.8%)	0 (0.0%)	1 (1.4%)	NA	1000	1 (1.5%)	0 (0.0%)	NA	1000
TNFAIP6		chr2:152220510	rs75961064	0.012	missense	A	c.148A>G	25.3	0 (0.0%)	1 (6.3%)	1 (1.8%)	0 (0.0%)	2 (2.7%)	NA	1000	2 (3.0%)	0 (0.0%)	NA	0.505
TNFAIP6		chr2:152226570	rs1046668	0.151	missense	A	c.431A>G	14.71	13 (30.2%)	4 (25.0%)	13 (22.8%)	13 (30.2%)	17 (23.3%)	1.427 (0.612 – 3.331)	0.008	17 (25.8%)	13 (26.0%)	1.013 (0.438 – 2.343)	0.976
TNFAIP6		chr2:152226616	rs78264792	0.012	synonymous	A	c.477A>G	15.18	0 (0.0%)	1 (6.3%)	1 (1.8%)	0 (0.0%)	2 (2.7%)	NA	1000	2 (3.0%)	0 (0.0%)	NA	0.505
TNFAIP8		chr5:118728586	rs376335031	<0.001	missense	A	c.107A>G	24.3	0 (0.0%)	0 (0.0%)	2 (3.5%)	0 (0.0%)	2 (2.7%)	NA	1000	0 (0.0%)	2 (4.0%)	NA	0.184
TNFAIP8		chr5:118728953	rs3203922	0.280	synonymous	G	c.474G>C	16.23	18 (41.9%)	8 (50.0%)	26 (45.6%)	18 (41.9%)	34 (46.6%)	0.826 (0.386 - 1.767)	0.388	31 (47.0%)	21 (42.0%)	0.818 (0.390 - 1.715)	0.594
TNFAIP8L1		chr19:4651911	rs143527230	0.002	synonymous	T	c.30T>C	13.33	2 (4.7%)	0 (0.0%)	2 (3.5%)	2 (4.7%)	2 (2.7%)	1.732 (0.235 - 12.761)	0.149	4 (6.1%)	0 (0.0%)	NA	0.133
TNFAIP8L3		chr15:51350277	rs144316469	<0.001	missense	T	c.680A>T	20.7	3 (7.0%)	0 (0.0%)	2 (3.5%)	3 (7.0%)	2 (2.7%)	2.663 (0.427 – 16.609)	0.750	0 (0.0%)	5 (10.0%)	NA	0.013
TNFAIP8L3		chr15:51350287	rs78897873	0.033	missense	T	c.670A>C	19.25	7 (16.3%)	1 (6.3%)	13 (22.8%)	7 (16.3%)	14 (19.2%)	0.819 (0.302 – 2.222)	0.951	14 (21.2%)	7 (14.0%)	0.605 (0.224 – 1.632)	0.318
